# Supplementary material for: Quantitative modeling predicts mechanistic links between pre-treatment microbiome composition and metronidazole efficacy in bacterial vaginosis
Source: Nat Commun. 2020 Dec 1;11:6147. doi: 10.1038/s41467-020-19880-w (PMC7708644; doi:10.1038/s41467-020-19880-w)
Supplement: Supplementary file 4 — Source Data [file 41467_2020_19880_MOESM4_ESM.xlsx]

## Sheet: Source Data
Source Data Table of Contents
Figure	Description	Tab Name	Code			Code Accessibility:	https://doi.org/10.5281/zenodo.4121904
Figure 1	Model simulations: 1D sensitivity	NA	yes
Figure 2	Model simulations: 2D sensitivity	NA	yes
	In vitro validation	Figure 2c-d
Figure 3	In vitro validation + 2D sensitivity	Figure 3
Figure 4	Model simulations: LHS comparison A-D	Figure 4e-h	yes
	Model simulations: Global sensitivity	Figure 4i	yes
Figure 5	Clinical validation: Ratios	Figure 5a-b
		Figure 5c-d
Figure S1	Kinetic data: MNZ, MNZ metabolites, cell density	Figure S1a
		Figure S1b
Figure S2	Growth and MNZ sensitivity	Figure S2a-b
		Figure S2b-c
Figure S3	Model simulations: 1D sensitivity	NA	yes
Figure S4	In vitro validation 3: MNZ + MNZ metabolites	Figure S4
Figure S5	Model simulations: 2D sensitivity	NA	yes
Figure S6	Model Simulations: LHS comparison A-D	Figure S6	yes
Figure S7	Model simulations: no uptake, resistance	Figure S7	yes
Figure S8	Clinical validation 2: CLR Single Species	Figure S8a-b
		Figure S8c-d
Table S1	Model parameters	Table S1
Table S2	Parameter ranges	Table S2
Table S3	Interaction term parameter ranges	Table S3
Table S4	UMB-HMP cohort data	Figure 5a-b
		Figure 8a-b
Table S5	CONRAD BV cohort data	Figure 5c-d
		Figure 8c-d

## Sheet: Figure 2c-d
	G. vaginalis %maximum growth					L. iners %maximum growth
	Experiment		Simulation			Experiment		Simulation
initial Gv:Li Ratio	0.001x	1000x	0.001x	1000x		0.001x	1000x	0.001x	1000x
	40.4762	4.28571	30.25	2.1		7.85714	59.5238	23.9	70.5
	40.4762	4.7619				7.61905	73.8095
	23.8095	4.04762				6.19048	80.9524
	45.2381	4.52381				7.85714	80.9524
	38.0952	28.5714				8.09524	0
	50	4.28571				0	64.2857
	26.1905	3.33333				8.09524	83.3333
	40.4762	3.80952				6.66667	61.9048
	28.5714	3.57143				6.66667	80.9524
	69.0476	3.57143				0	76.1905
	23.8095	45.2381				6.66667	0
	42.8571	3.09524				8.09524	64.2857
	42.8571	3.57143				7.61905	83.3333
	73.8095	4.28571				0	64.2857
	30.9524	42.8571				7.61905	0
	45.2381	2.85714				6.66667	76.1905
	40.4762	4.7619				6.42857	66.6667
	42.8571	3.80952				7.85714	61.9048

## Sheet: Figure 3
	L. iners relative abundance
initial Gv:Li Ratio	0.001x	1000x
	0.162562	0.932836
	0.158416	0.939394
	0.206349	0.952381
	0.147982	0.947075
	0.175258	0
	0	0.9375
	0.236111	0.961538
	0.141414	0.942029
	0.189189	0.957746
	0	0.955224
	0.21875	0
	0.158879	0.954064
	0.150943	0.958904
	0	0.9375
	0.197531	0
	0.12844	0.963855
	0.137056	0.933333
	0.15493	0.942029

## Sheet: Figure 4e-h
	Model A			Model A			Model A			Model A
	%LB			%LB			%LB			%LB
	0.6x	100x		0.6x	100x		0.6x	100x		0.6x	100x
	19.954	59.6262		98.2957	99.9968		45.6444	67.2447		99.4855	99.9999
	30.4278	61.7678		99.9426	99.9999		47.7184	74.1868		53.097	94.7421
	99.9545	100		70.9025	99.979		56.078	65.8508		46.8135	68.0783
	26.5703	33.6714		60.9436	99.9891		49.8268	63.3853		93.5492	99.8841
	99.9853	100		65.3515	97.3219		62.6554	83.978		70.5207	87.7951
	65.6912	67.2391		67.4963	99.9702		83.7728	99.4404		40.3298	75.2276
	42.9048	99.8962		100	100		67.6651	99.9714		96.7935	99.9718
	79.7604	99.9747		99.963	99.9997		69.8054	80.0146		33.9507	60.6809
	77.0323	99.9991		65.5635	99.911		77.3056	84.308		99.9774	99.9996
	42.8676	99.9413		99.993	99.9999		81.7783	99.9987		19.7218	49.9034
	92.3091	99.992		99.9998	100		49.9774	83.0332		95.4781	99.9831
	40.0792	60.0213		99.9934	100		45.4987	75.3332		61.3437	75.7019
	19.3361	26.9195		94.9709	99.9885		76.8659	95.522		49.433	77.6777
	46.772	64.194		98.876	99.9991		55.2992	74.3719		89.0263	99.9273
	95.2648	99.9633		0.288547	96.8081		49.8377	70.28		37.2437	95.0198
	48.4715	54.7427		99.9999	100		54.4465	65.5399		43.4416	52.8629
	99.9992	100		44.1937	99.4782		60.877	86.656		48.2167	78.4217
	99.9295	99.9998		57.8437	99.8655		41.0866	61.5868		65.2834	82.8574
	95.9115	99.9992		96.8502	99.9996		71.7412	82.9768		86.5793	99.912
	98.5825	99.9994		99.9572	99.9984		70.8153	72.3145		99.9994	100
	47.6491	62.661		6.29595	87.0639		58.6258	80.1775		66.7476	99.6223
	99.2708	99.9957		60.5625	95.4847		94.3862	99.9997		76.3992	82.4565
	80.4541	99.9793		43.9133	66.5259		62.3663	92.068		69.6254	96.1479
	43.1992	89.1648		89.9349	99.9565		61.4541	74.9411		67.4652	85.8031
	20.4309	99.8931		99.9992	100		60.3837	68.8537		92.4709	100
	33.8799	80.8435		99.765	99.999		63.2024	77.6353		60.0635	81.2933
	92.8194	98.0389		99.9857	100		81.9614	99.9945		98.2887	99.9996
	37.5247	89.798		40.4876	71.9851		58.5233	69.7855		75.8736	97.2552
	49.5397	54.4038		99.3101	99.9847		49.8486	96.9416		79.7602	83.3611
	42.384	47.5221		100	100		60.3829	71.4671		77.2072	99.9284
	0.0557902	9.02705		92.9674	99.9997		50.6438	88.7278		94.27	99.9851
	43.6704	80.9579		99.9273	100		78.5509	81.3885		67.6417	99.4093
	73.7384	99.9687		58.2218	99.8885		80.5087	99.9395		56.9577	71.9188
	59.6168	98.5887		99.1426	99.1829		22.1969	68.2931		86.7258	99.8234
	53.3876	98.2624		54.2919	67.4908		71.4993	99.8283		93.21	99.9509
	54.4066	92.3652		99.9998	100		70.0884	79.0307		59.4419	78.7155
	99.9813	100		42.5568	86.5944		70.0982	92.0238		66.7128	76.0882
	98.3496	99.9346		2.17879	38.7596		50.6888	58.7954		77.2797	82.9537
	99.9999	100		60.0245	99.8958		68.7789	99.9522		49.1416	75.89
	49.3598	55.8821		99.9631	99.9999		58.8549	71.1232		76.1656	92.1194
	70.9007	91.6214		72.9509	99.9439		99.8417	100		70.8834	98.0237
	33.9087	84.216		82.0688	99.7709		42.4798	71.2665		95.7737	95.3217
	99.995	99.9998		26.715	99.6155		85.5452	99.7696		75.0653	80.4149
	99.5741	100		64.8656	99.991		53.9289	65.5066		46.1809	58.8315
	75.7287	99.9107		99.9661	99.996		51.6294	84.4148		77.3733	87.4151
	31.4086	99.8685		99.566	100		64.3439	72.2304		72.2204	96.0142
	29.5726	63.4311		73.2211	99.8401		63.5688	72.8917		70.9975	97.9259
	99.9933	100		81.8297	99.8748		60.7112	71.4205		77.9481	83.6536
	99.9937	99.9996		97.0975	99.9989		46.7568	97.3733		50.7055	99.7698
	98.7785	99.9141		59.0845	99.6945		53.0492	69.8609		98.018	99.9996
	35.9565	60.8801		66.9284	99.9991		46.0176	80.5275		52.926	99.469
	95.1377	97.4718		35.9762	54.1801		63.4979	68.1948		25.1534	81.3754
	99.9833	100		99.9467	100		41.4977	55.5541		89.7779	95.3163
	99.9296	99.9997		66.0866	99.9979		47.156	74.205		73.9762	99.9991
	99.006	99.9581		83.5104	99.9941		71.329	96.4384		96.9553	100
	41.6754	65.591		99.9588	99.9999		65.9713	73.4045		65.2991	75.5484
	23.6919	98.6561		100	100		70.9146	76.1911		42.1738	59.1115
	71.1113	99.9983		28.1646	74.2051		61.6886	63.4753		64.9274	90.2795
	34.118	98.1138		24.2883	59.8781		45.5575	63.4925		70.3143	97.517
	44.044	54.1409		99.9724	100		67.3743	99.8279		52.0301	99.9875
	40.0235	85.3069		100	100		61.4694	76.6815		98.8229	100
	99.939	99.9979		94.5518	99.9997		60.2925	98.9185		58.0524	97.3236
	99.9711	99.9998		100	100		61.0241	81.1269		98.8658	99.9995
	99.5033	99.998		65.7815	99.984		52.2051	58.179		64.6377	82.4728
	94.2926	99.9888		73.105	82.0668		76.2027	82.1774		98.8467	100
	99.4739	99.9905		99.9999	100		71.1198	99.644		62.8745	78.3525
	67.1369	98.2525		99.523	100		47.3169	99.5519		69.0988	99.0596
	70.1313	99.9976		96.0588	99.9991		90.6813	99.9959		82.6149	99.9964
	35.3023	67.1256		99.6304	99.9996		46.7014	55.3834		68.962	97.9081
	99.1431	99.9732		99.647	99.9995		59.3553	72.8112		29.7155	99.7864
	99.9998	100		85.8533	99.9594		76.6041	86.2496		75.6946	83.4995
	48.6257	99.0323		54.6143	95.9079		59.7061	63.4563		77.8088	99.8223
	78.0683	99.8292		97.3229	99.9979		63.4821	93.9251		74.1202	81.5135
	99.9769	99.9993		73.3521	99.9935		48.5258	65.1795		92.7385	99.981
	47.183	97.6771		99.9996	100		76.6268	99.7824		98.9633	99.9997
	43.7757	94.2783		61.8597	67.0209		64.436	76.267		89.8109	98.8082
	86.4906	97.5336		99.9989	100		99.9697	100		91.1673	99.9943
	99.6651	100		99.9542	100		65.1973	83.8938		32.0736	98.7349
	46.1458	99.2651		98.1121	99.1689		38.5778	66.7554		92.034	97.9447
	70.6379	81.8278		75.4495	99.9782		55.1213	72.6838		59.6041	99.9277
	99.7842	99.9998		99.7733	99.9996		70.4266	99.7697		99.9263	100
	65.8291	99.8603		98.5842	99.9998		68.2587	78.7648		61.2565	66.4944
	96.6946	99.9867		59.7353	98.7423		48.9966	95.0531		99.3736	100
	95.7691	99.9883		99.3712	99.9993		53.3088	99.0982		72.1172	99.9783
	99.6988	99.9755		63.0813	99.9685		66.2815	69.5589		80.9116	99.8035
	91.5469	99.9922		51.9907	97.7928		64.6461	83.131		80.9993	99.812
	36.0507	53.9642		100	100		33.8747	62.7039		52.0261	99.9221
	99.9951	100		71.5711	99.9574		70.3561	82.2022		57.5717	92.5705
	29.4028	34.409		99.1971	100		50.3215	58.6377		85.5537	98.4968
	0.245896	46.8445		99.9983	100		96.9359	99.9696		94.9048	99.9818
	94.6599	99.7196		99.8762	100		52.2175	91.0986		99.8135	99.9996
	0.571821	81.1274		30.1893	99.2966		58.9904	74.2523		70.0575	99.7685
	99.9923	100		99.9998	100		57.122	93.3577		46.1902	82.4377
	64.3604	65.3022		99.9254	99.9999		87.3299	99.9962		57.1119	88.2383
	62.1972	92.7463		48.0092	70.4923		66.1377	98.2633		84.7201	99.9541
	66.2698	79.4068		55.3997	63.3632		56.164	92.4221		87.7638	99.1424
	41.8387	48.4682		90.9821	99.985		66.9775	92.6484		48.8376	95.697
	33.0817	42.8019		98.0511	99.9995		71.07	77.367		99.954	100
	54.034	99.433		100	100		52.5284	65.5245		85.2275	92.3216
	74.1827	99.9978		98.2391	99.9991		61.3027	76.7678		60.5852	76.9081

## Sheet: Figure 4i
Global Sensitivity Analysis PRCC
Parameter	Model A	Model B	Model C	Model D
BV:LB Ratio	0.626986	0.72753	0.461167	0.6685
k_{int-Gv}	0.592581	0.65109	0.454989	0.485567
s_{Li->oLB}				0.160565
EC50_{oLB}	0.268653	0.371424	0.21232	0.140851
EC50_{oLB}			-0.032497	0.125625
s_{oLB->Li}				0.116249
k_{int-BV2}			-0.121053	0.104685
k_{grow-oLB}			-0.00734889	0.0841743
K_{Li}	0.071727	0.195262	0.306923	0.053317
K_{oLB}			-0.032709	0.026953
k_{grow-Li}	0.158338	0.188156	0.107165	0.0148872
K_{BV2}			0.00177235	-0.0227007
s_{Gv->BV2}				-0.0410501
K_{Gv}	-0.137154	-0.155914	-0.317012	-0.053752
k_{met-Gv}	-0.407955	-0.318614	-0.44186	-0.092752
k_{grow-BV2}			0.02302	-0.188794
k_{met-BV2}			0.011921	-0.254718
k_{int-Li}	-0.597569	-0.570394	-0.319889	-0.284075
EC50_{BV2}			0.015814	-0.304018
k_{int-oLB}			-0.051694	-0.347352
s_{oLB->BV2}				-0.376558
k_{grow-Gv}	-0.613732	-0.527737	-0.397078	-0.408189
s_{BV2->Gv}				-0.430922
s_{oLB->Gv}		-0.554303		-0.557114
EC50_{Gv}	-0.719838	-0.743749	-0.58202	-0.607944

## Sheet: Figure 5a-b
Figure 5a-b HMP Cohort
Patient ID	log10(BV:LB ratio)	BV:LB ratio	Total BV relative abundance	Total LB relative abundance	log10(Gv:Li ratio)	Gv:Li ratio	L. iners relative abundance	G. vaginalis relative abundance
UAB128	0.290938	1.95406	0.619645	0.317107	-0.164335	0.684959	0.492	0.337
UAB003	0.185259	1.532	0.573548	0.374378	-0.0442037	0.903226	0.372	0.336
UAB005	0.0898587	1.22987	0.516774	0.420186	-0.0678582	0.855346	0.318	0.272
UAB035	0.0861223	1.21933	0.501649	0.411413	-0.165002	0.683908	0.348	0.238
UAB053	0.103582	1.26935	0.535111	0.421563	-0.439542	0.363462	0.52	0.189
UAB127	0.96107	9.1426	0.799008	0.087394	0.682795	4.8172	0.093	0.448
UAB130	1.36726	23.2947	0.9157	0.0393093	0.764065	5.80851	0.047	0.273
UAB135	0.191605	1.55455	0.547705	0.352324	-0.380652	0.416244	0.394	0.164
	Recurrent
	Cured

## Sheet: Figure 5c-d
CONRAD BV Cohort
Patient ID	log10(BV:LB ratio)	BV:LB ratio	Total BV relative abundance	Total LB relative abundance	log10(Gv:Li Ratio)	Gv:Li ratio	G. vaginalis relative abundance	L. iners relative abundance
24_v1	0.975585	9.45334	0.713262	0.0754507	0.666518	4.64	0.348	0.075
25_v1	1.35693	22.7471	0.385762	0.0169587	0.246672	1.76471	0.03	0.017
26_v1	0.577086	3.77647	0.608822	0.161215	-1.30374	0.0496894	0.008	0.161
27_v1	1.53709	34.4425	0.136079	0.00395091	0.628389	4.25	0.017	0.004
28_v1	1.30256	20.0706	0.836824	0.041694	0.176091	1.5	0.063	0.042
29_v1	1.72175	52.6923	0.289895	0.00550166	0.544068	3.5	0.021	0.006
30_v1	1.15554	14.3068	0.292757	0.0204627	-0.124939	0.75	0.015	0.02
31_v1	1.25368	17.9342	0.72333	0.0403325	0.49485	3.125	0.125	0.04
33_v1	1.46548	29.2065	0.581231	0.0199008	0.860338	7.25	0.145	0.02
34_v1	0.696826	4.97538	0.660288	0.132711	-0.391458	0.406015	0.054	0.133
35_v1	0.712261	5.15538	0.655889	0.127224	0.437449	2.7381	0.345	0.126
14_v1	1.5793	37.9577	0.824147	0.0217122	0.740363	5.5	0.121	0.022
15_v1	1.80306	63.5414	0.438421	0.00689977	0.660052	4.57143	0.032	0.007
16_v1	2.36852	233.627	0.822671	0.0035213	1.22401	16.75	0.067	0.004
17_v1	1.97257	93.8789	0.798168	0.0085021	1.13918	13.7778	0.124	0.009
18_v1	0.895856	7.86785	0.747283	0.0949793	0.282348	1.91579	0.182	0.095
19_v1	1.29018	19.5063	0.3421	0.0175379	-0.0511525	0.888889	0.016	0.018
20_v1	1.72281	52.8214	0.782954	0.0148227	0	1	0.015	0.015
21_v1	2.03155	107.535	0.222991	0.00207366	1.23045	17	0.034	0.002
22_v1	0.675263	4.73438	0.633375	0.133782	0.236305	1.72308	0.224	0.13
23_v1	2.57803	378.471	0.440273	0.00116329	1.11394	13	0.013	0.001
	Recurrent
	Cured

## Sheet: Figure S1a
Notes: Low dose MNZ (100 ug/ml)
	MNZ only
	MNZ External (ug/ml)				MNZ Internal (ug/ml)				Acetamide (ug/mlO)				Cell Density (10^6 cells/ml)
0 hrs	99.0766	87.7763	NaN		0	0	NaN		0	0	NaN		0	0	NaN
4 hrs	93.632	87.4724	NaN		0	0	NaN		0	0	NaN		0	0	NaN
6 hrs	94.4323	84.6044	NaN		0	0	NaN		0	0	NaN		0	0	NaN
24 hrs	92.523	83.0046	NaN		0	0	NaN		0	0	NaN		0	0	NaN
48 hrs	93.2958	83.1402	NaN		0	0	NaN		0	0	NaN		0	0	NaN
	MNZ + G. vaginalis
	MNZ External (ug/ml)				MNZ Internal (ug/ml)				Acetamide (ug/mlO)				Cell Density (10^6 cells/ml)
0 hrs	123.229	82.0046	133.189		0	0	0		0	0	0		2.17	2.18	2.15
4 hrs	75.3989	57.746	93.2553		11.2098	10.7318	20.5257		9.60023	16.4363	11.6658		2.17	1.96	2.2
6 hrs	66.6048	44.9543	63.2548		12.3496	12.833	26.8641		12.7478	18.7478	14.5183		2.07	2.11	1.97
24 hrs	38.6591	24.3894	39.8584		15.0077	15.1341	34.8012		22.2888	30.3545	28.1414		3.62	4.12	3.97
48 hrs	13.0137	8.78501	11.6843		26.1352	23.9904	41.0016		33.9939	36.2562	32.125		3.96	3.93	4.35
	MNZ + L. iners
	MNZ External (ug/ml)				MNZ Internal (ug/ml)				Acetamide (ug/mlO)				Cell Density (10^6 cells/ml)
0 hrs	101.024	101.275	85.305		0	0	0		0	0	0		2.07	2.03	2.1
4 hrs	90.1936	89.4055	72.642		8.25404	8.82297	8.17234		0	0	0		2.14	2.05	1.96
6 hrs	80.8945	85.788	75.584		12.2573	14.204	14.5986		0	0	0		2.19	2.16	1.99
24 hrs	58.9151	72.528	56.6345		45.4952	48.3019	63.4541		0	0	0		3.11	3.53	3.24
48 hrs	40.3035	52.8058	38.206		90.853	106.073	98.2373		0	0	0		3.37	3.83	3.58

## Sheet: Figure S1b
Notes: High dose MNZ (200 ug/ml)
	MNZ only
	MNZ External (ug/ml)				MNZ Internal (ug/ml)				Acetamide (ug/ml)				Cell Density (10^6 cells/ml)
0 hrs	501.458	506.611	NaN		0	0	NaN		0	0	NaN		0	0	NaN
4 hrs	498.243	501.016	NaN		0	0	NaN		0	0	NaN		0	0	NaN
6 hrs	497.779	498.642	NaN		0	0	NaN		0	0	NaN		0	0	NaN
24 hrs	490.031	490.691	NaN		0	0	NaN		0	0	NaN		0	0	NaN
48 hrs	479.701	483.555	NaN		0	0	NaN		0	0	NaN		0	0	NaN
	MNZ + G. vaginalis
	MNZ External (ug/ml)				MNZ Internal (ug/ml)				Acetamide (ug/ml)				Cell Density (10^6 cells/ml)
0 hrs	506.064	482.043	501.648		0	0	0		0	0	0		2.05	2.04	2.1
4 hrs	433.576	423.319	406.385		24.4736	26.2926	22.1201		32.3709	29.4692	32.9611		2.01	2.07	2
6 hrs	394.956	389.126	385.999		29.0608	34.3295	39.1116		43.5841	34.1906	38.3218		1.92	1.93	1.94
24 hrs	264.275	296.33	279.819		108.235	105.87	112.062		23.0757	28.1414	33.2561		1.01	1.13	0.95
48 hrs	187.441	167.564	183.164		223.924	207.764	190.005		4.8297	15.0593	19.0429		0.33	0.49	0.36
	MNZ + L. iners
	MNZ External (ug/ml)				MNZ Internal (ug/ml)				Acetamide (ug/ml)				Cell Density (10^6 cells/ml)
0 hrs	530.82	539.871	495.083		0	0	0		0	0	0		2	2.01	2.08
4 hrs	486.705	468.425	454.645		28.4243	25.7145	17.0282		0	0	0		2.02	2.06	2.1
6 hrs	467.991	466.614	390.649		29.5007	30.2783	27.1055		0	0	0		2.19	2.16	2.14
24 hrs	295.794	280.714	353.884		102.505	92.1525	97.3488		0	0	0		3.14	3.17	3
48 hrs	205.176	240.111	175.293		183.697	171.197	188.828		0	0	0		3.69	3.24	3.47

## Sheet: Figure S2a-b
Growth Curve Data
Bacteria Counts (10^6)
Time (hours)	G. vaginalis #1			G. vaginalis #2			G. vaginalis #3
0	1.8	1.8	1.8	1.5	1.6	1.6	1.8	2.1	1.6
2	2	2.03	2.15	2.1	2.3	1.9	1.9	2.3	2.2
4	2.56	2.4	2.42	2.3	2.2	2.2	2.3	2.5	2.4
6	2.7	3.3	3	2.6	3.4	2.9	2.6	2.9	2.5
24	3.4	3.9	3.3	3.4	3.6	3.7	3.7	3.2	3.5
30	3.3	3.7	3.4	3.8	3.2	3.6	3.6	3.8	3.8
Bacteria Counts (10^6)
Time (hours)	L. iners #1			L. iners #2			L. iners #3
0	1.5	1.6	1.7	1.5	1.6	2	2.1	1.9	2.1
2	2.3	2	1.9	2.3	2.1	1.9	2.3	2	2.2
4	2.5	2.5	2.1	2.2	2.3	2.5	2.2	2.1	2.1
6	3	2.9	2.5	3	3.4	2.6	3.1	3.3	3.1
24	3.8	3.6	3.2	3.8	3.3	3.7	3.7	3.8	3.4
30	3.7	3.8	3.2	3.3	3.2	3.5	3.8	3.4	3.7

[truncated: 9 more sheets: Figure S2b-c, Figure S6, Figure S7, Figure S4, Figure S8a-b , Figure S8b-c, Table S1, Table S2, Table S3]
